# Supplementary material for: Structural snapshots of human PepT1 and PepT2 reveal mechanistic insights into substrate and drug transport across epithelial membranes
Source: Sci Adv. 2021 Nov 3;(7):eabk3259. doi: 10.1126/sciadv.abk3259 (PMC8565842; doi:10.1126/sciadv.abk3259)
Supplement: Supplementary file 2 — Movie S1 [file sciadv.abk3259_movie_s1.zip]

Archive with 1 entries (1 files):
- sciadv.abk3259_movie_s1.mp4
